# Supplementary material for: Functional Superhydrophobic Surfaces with Spatially Programmable Adhesion
Source: Polymers (Basel). 2020 Dec 12;12(12):2968. doi: 10.3390/polym12122968 (PMC7763520; doi:10.3390/polym12122968)
Supplement: Supplementary file 1 [file polymers-12-02968-s001.zip]

Archive with 6 entries (6 files):
- Video S4.mp4
- Video S5.mp4
- Video S6.mp4
- Video S1.mp4
- Video S2.mp4
- Video S3.mp4
